# Supplementary material for: Infant Gut Microbiota Associated with Fine Motor Skills
Source: Nutrients. 2021 May 14;13(5):1673. doi: 10.3390/nu13051673 (PMC8156744; doi:10.3390/nu13051673)
Supplement: Supplementary file 1 [file nutrients-13-01673-s001.zip]

Archive with 6 entries (5 files):
- Supplementary Material/
- Supplementary Material/Table S3 Taxa.xlsx
- __MACOSX/Supplementary Material/._Table S3 Taxa.xlsx
- Supplementary Material/Supplementary Tables Fine Motricity Nutrients_030521.docx
- __MACOSX/Supplementary Material/._Supplementary Tables Fine Motricity Nutrients_030521.docx
- Supplementary Tables Fine Motricity Nutrients_030521.pdf
