# Supplementary material for: Infant Gut Microbiota Associated with Fine Motor Skills
Source: Nutrients. 2021 May 14;13(5):1673. doi: 10.3390/nu13051673 (PMC8156744; doi:10.3390/nu13051673)
Supplement: Supplementary file 1 [file nutrients-13-01673-s001.zip › Supplementary Material/Table S3 Taxa.xlsx]

## Sheet: OTUs
List of the operational taxonomic units (OTUs) characterized in infant gut microbiota
OTU_id	Phylum	Class	Order	Family	Genus
OTU_830	Firmicutes	Clostridia	Clostridiales	Lachnospiraceae	Roseburia
OTU_251	Firmicutes	Bacilli	Lactobacillales	Lactobacillaceae	Lactobacillus
OTU_124	Bacteroidetes	Bacteroidia	Bacteroidales	Prevotellaceae	Prevotella
OTU_662	Bacteroidetes	Bacteroidia	Bacteroidales	Bacteroidaceae	Bacteroides
OTU_781	Bacteroidetes	Bacteroidia	Bacteroidales	Bacteroidaceae	Bacteroides
OTU_884	Firmicutes	Bacilli	Lactobacillales	Streptococcaceae	Streptococcus
OTU_796	Firmicutes	Clostridia	Clostridiales	Lachnospiraceae	Lachnospiracea_incertae_sedis
OTU_883	Firmicutes	Clostridia	Clostridiales	Lachnospiraceae	Dorea
OTU_844	Firmicutes	Bacilli	Lactobacillales	Streptococcaceae	Lactococcus
OTU_800	Firmicutes	Clostridia	Clostridiales	Lachnospiraceae	Anaerostipes
OTU_891	Firmicutes	Clostridia	Clostridiales	Lachnospiraceae	Lachnospiracea_incertae_sedis
OTU_768	Actinobacteria	Actinobacteria	Coriobacteriales	Coriobacteriaceae	Collinsella
OTU_848	Firmicutes	Clostridia	Clostridiales	Lachnospiraceae	Ruminococcus2
OTU_869	Proteobacteria	Gammaproteobacteria	Enterobacteriales	Enterobacteriaceae	Escherichia/Shigella
OTU_832	Firmicutes	Clostridia	Clostridiales	Lachnospiraceae	Fusicatenibacter
OTU_776	Firmicutes	Clostridia	Clostridiales	Lachnospiraceae	Ruminococcus2
OTU_857	Firmicutes	Clostridia	Clostridiales	Lachnospiraceae	Robinsoniella
OTU_860	Firmicutes	Clostridia	Clostridiales	Lachnospiraceae	Lachnospiracea_incertae_sedis
OTU_880	Firmicutes	Clostridia	Clostridiales	Lachnospiraceae	Lachnospiracea_incertae_sedis
OTU_882	Firmicutes	Clostridia	Clostridiales	Lachnospiraceae	Anaerostipes
OTU_801	Firmicutes	Clostridia	Clostridiales	Lachnospiraceae	Robinsoniella
OTU_684	Bacteroidetes	Bacteroidia	Bacteroidales	Bacteroidaceae	Bacteroides
OTU_889	Firmicutes	Clostridia	Clostridiales	Lachnospiraceae	Robinsoniella
OTU_793	Firmicutes	Clostridia	Clostridiales	Lachnospiraceae	Lachnospiracea_incertae_sedis
OTU_845	Proteobacteria	Gammaproteobacteria	Enterobacteriales	Enterobacteriaceae	Pluralibacter
OTU_841	Firmicutes	Clostridia	Clostridiales	Lachnospiraceae	Roseburia
OTU_827	Bacteroidetes	Bacteroidia	Bacteroidales	Bacteroidaceae	Bacteroides
OTU_751	Firmicutes	Clostridia	Clostridiales	Lachnospiraceae	Lachnospiracea_incertae_sedis
OTU_752	Bacteroidetes	Bacteroidia	Bacteroidales	Bacteroidaceae	Bacteroides
OTU_881	Firmicutes	Clostridia	Clostridiales	Ruminococcaceae	Ruminococcus
OTU_868	Firmicutes	Clostridia	Clostridiales	Lachnospiraceae	Roseburia
OTU_758	Firmicutes	Clostridia	Clostridiales	Lachnospiraceae	Anaerostipes
OTU_763	Firmicutes	Clostridia	Clostridiales	Lachnospiraceae	Roseburia
OTU_839	Firmicutes	Clostridia	Clostridiales	Lachnospiraceae	Lachnospira
OTU_849	Firmicutes	Clostridia	Clostridiales	Lachnospiraceae	Ruminococcus2
OTU_893	Firmicutes	Clostridia	Clostridiales	Ruminococcaceae	Subdoligranulum
OTU_808	Firmicutes	Clostridia	Clostridiales	Lachnospiraceae	Roseburia
OTU_809	Firmicutes	Clostridia	Clostridiales	Lachnospiraceae	Dorea
OTU_798	Firmicutes	Bacilli	Lactobacillales	Streptococcaceae	Streptococcus
OTU_888	Bacteroidetes	Bacteroidia	Bacteroidales	Bacteroidaceae	Bacteroides
OTU_835	Firmicutes	Clostridia	Clostridiales	Peptostreptococcaceae	Intestinibacter
OTU_828	Firmicutes	Clostridia	Clostridiales	Lachnospiraceae	Blautia
OTU_709	Firmicutes	Clostridia	Clostridiales	Lachnospiraceae	Lachnospiracea_incertae_sedis
OTU_863	Firmicutes	Clostridia	Clostridiales	Ruminococcaceae	Faecalibacterium
OTU_867	Proteobacteria	Gammaproteobacteria	Enterobacteriales	Enterobacteriaceae	Pluralibacter
OTU_605	Bacteroidetes	Bacteroidia	Bacteroidales	Bacteroidaceae	Bacteroides
OTU_804	Firmicutes	Clostridia	Clostridiales	Lachnospiraceae	Robinsoniella
OTU_553	Proteobacteria	Gammaproteobacteria	Enterobacteriales	Enterobacteriaceae	Yokenella
OTU_718	Firmicutes	Erysipelotrichia	Erysipelotrichales	Erysipelotrichaceae	Clostridium XVIII
OTU_778	Firmicutes	Clostridia	Clostridiales	Lachnospiraceae	Lachnospiracea_incertae_sedis
OTU_873	Firmicutes	Clostridia	Clostridiales	Lachnospiraceae	Blautia
OTU_859	Proteobacteria	Gammaproteobacteria	Enterobacteriales	Enterobacteriaceae	Pluralibacter
OTU_879	Firmicutes	Clostridia	Clostridiales	Lachnospiraceae	Lachnobacterium
OTU_866	Firmicutes	Clostridia	Clostridiales	Lachnospiraceae	Clostridium XlVa
OTU_617	Firmicutes	Clostridia	Clostridiales	Lachnospiraceae	Clostridium XlVa
OTU_774	Bacteroidetes	Bacteroidia	Bacteroidales	Bacteroidaceae	Bacteroides
OTU_769	Bacteroidetes	Bacteroidia	Bacteroidales	Bacteroidaceae	Bacteroides
OTU_740	Firmicutes	Clostridia	Clostridiales	Lachnospiraceae	Lachnospiracea_incertae_sedis
OTU_846	Firmicutes	Clostridia	Clostridiales	Lachnospiraceae	Lachnospiracea_incertae_sedis
OTU_747	Firmicutes	Clostridia	Clostridiales	Lachnospiraceae	Ruminococcus2
OTU_787	Firmicutes	Clostridia	Clostridiales	Lachnospiraceae	Anaerostipes
OTU_819	Firmicutes	Clostridia	Clostridiales	Lachnospiraceae	Anaerostipes
OTU_705	Proteobacteria	Gammaproteobacteria	Enterobacteriales	Enterobacteriaceae	Escherichia/Shigella
OTU_892	Bacteroidetes	Bacteroidia	Bacteroidales	Bacteroidaceae	Bacteroides
OTU_895	Firmicutes	Clostridia	Clostridiales	Ruminococcaceae	Ruminococcus
OTU_741	Firmicutes	Clostridia	Clostridiales	Ruminococcaceae	Butyricicoccus
OTU_784	Firmicutes	Clostridia	Clostridiales	Lachnospiraceae	Lachnospiracea_incertae_sedis
OTU_814	Firmicutes	Clostridia	Clostridiales	Lachnospiraceae	Anaerostipes
OTU_826	Firmicutes	Clostridia	Clostridiales	Lachnospiraceae	Cellulosilyticum
OTU_756	Firmicutes	Clostridia	Clostridiales	Lachnospiraceae	Lachnospiracea_incertae_sedis
OTU_837	Firmicutes	Clostridia	Clostridiales	Lachnospiraceae	Fusicatenibacter
OTU_779	Firmicutes	Clostridia	Clostridiales	Peptostreptococcaceae	Intestinibacter
OTU_690	Firmicutes	Clostridia	Clostridiales	Lachnospiraceae	Blautia
OTU_842	Firmicutes	Clostridia	Clostridiales	Lachnospiraceae	Fusicatenibacter
OTU_877	Firmicutes	Clostridia	Clostridiales	Lachnospiraceae	Lachnospiracea_incertae_sedis
OTU_836	Firmicutes	Clostridia	Clostridiales	Lachnospiraceae	Dorea
OTU_822	Firmicutes	Clostridia	Clostridiales	Lachnospiraceae	Ruminococcus2
OTU_865	Firmicutes	Clostridia	Clostridiales	Lachnospiraceae	Blautia
OTU_850	Firmicutes	Clostridia	Clostridiales	Lachnospiraceae	Blautia
OTU_719	Firmicutes	Clostridia	Clostridiales	Lachnospiraceae	Ruminococcus2
OTU_875	Firmicutes	Clostridia	Clostridiales	Lachnospiraceae	Clostridium XlVa
OTU_726	Firmicutes	Clostridia	Clostridiales	Lachnospiraceae	Anaerostipes
OTU_632	Firmicutes	Clostridia	Clostridiales	Lachnospiraceae	Lachnospiracea_incertae_sedis
OTU_734	Proteobacteria	Betaproteobacteria	Neisseriales	Neisseriaceae	Neisseria
OTU_707	Firmicutes	Clostridia	Clostridiales	Lachnospiraceae	Lachnospiracea_incertae_sedis
OTU_858	Actinobacteria	Actinobacteria	Coriobacteriales	Coriobacteriaceae	Slackia
OTU_775	Firmicutes	Clostridia	Clostridiales	Lachnospiraceae	Lachnospiracea_incertae_sedis
OTU_887	Firmicutes	Clostridia	Clostridiales	Ruminococcaceae	Faecalibacterium
OTU_885	Firmicutes	Clostridia	Clostridiales	Ruminococcaceae	Faecalibacterium
OTU_890	Firmicutes	Clostridia	Clostridiales	Ruminococcaceae	Faecalibacterium
OTU_876	Firmicutes	Clostridia	Clostridiales	Lachnospiraceae	Roseburia
OTU_894	Firmicutes	Clostridia	Clostridiales	Ruminococcaceae	Faecalibacterium
OTU_886	Firmicutes	Clostridia	Clostridiales	Lachnospiraceae	Coprococcus
OTU_820	Firmicutes	Clostridia	Clostridiales	Lachnospiraceae	Anaerostipes
OTU_739	Bacteroidetes	Bacteroidia	Bacteroidales	Bacteroidaceae	Bacteroides
OTU_818	Firmicutes	Clostridia	Clostridiales	Lachnospiraceae	Fusicatenibacter
OTU_856	Firmicutes	Clostridia	Clostridiales	Lachnospiraceae	Lachnospiracea_incertae_sedis
OTU_643	Bacteroidetes	Bacteroidia	Bacteroidales	Bacteroidaceae	Bacteroides
OTU_692	Firmicutes	Clostridia	Clostridiales	Lachnospiraceae	Lachnospiracea_incertae_sedis
OTU_872	Firmicutes	Clostridia	Clostridiales	Lachnospiraceae	Robinsoniella
OTU_669	Firmicutes	Clostridia	Clostridiales	Lachnospiraceae	Anaerostipes
OTU_659	Firmicutes	Bacilli	Lactobacillales	Lactobacillaceae	Lactobacillus
OTU_749	Firmicutes	Clostridia	Clostridiales	Lachnospiraceae	Dorea
OTU_572	Bacteroidetes	Bacteroidia	Bacteroidales	Bacteroidaceae	Bacteroides
OTU_874	Firmicutes	Clostridia	Clostridiales	Lachnospiraceae	Blautia
OTU_829	Firmicutes	Clostridia	Clostridiales	Lachnospiraceae	Ruminococcus2
OTU_861	Firmicutes	Clostridia	Clostridiales	Lachnospiraceae	Lachnospiracea_incertae_sedis
OTU_698	Bacteroidetes	Bacteroidia	Bacteroidales	Bacteroidaceae	Bacteroides
OTU_847	Firmicutes	Clostridia	Clostridiales	Lachnospiraceae	Anaerostipes
OTU_466	Firmicutes	Negativicutes	Selenomonadales	Veillonellaceae	Megamonas
OTU_773	Firmicutes	Clostridia	Clostridiales	Lachnospiraceae	Anaerostipes
OTU_790	Firmicutes	Clostridia	Clostridiales	Lachnospiraceae	Lachnospiracea_incertae_sedis
OTU_843	Firmicutes	Clostridia	Clostridiales	Lachnospiraceae	Robinsoniella
OTU_729	Firmicutes	Clostridia	Clostridiales	Lachnospiraceae	Ruminococcus2
OTU_645	Firmicutes	Erysipelotrichia	Erysipelotrichales	Erysipelotrichaceae	Erysipelotrichaceae_incertae_sedis
OTU_831	Proteobacteria	Gammaproteobacteria	Enterobacteriales	Enterobacteriaceae	Yokenella
OTU_764	Firmicutes	Negativicutes	Selenomonadales	Veillonellaceae	Veillonella
OTU_607	Firmicutes	Clostridia	Clostridiales	Lachnospiraceae	Dorea
OTU_854	Proteobacteria	Gammaproteobacteria	Enterobacteriales	Enterobacteriaceae	Trabulsiella
OTU_777	Bacteroidetes	Bacteroidia	Bacteroidales	Bacteroidaceae	Bacteroides
OTU_795	Bacteroidetes	Bacteroidia	Bacteroidales	Bacteroidaceae	Bacteroides
OTU_821	Firmicutes	Clostridia	Clostridiales	Lachnospiraceae	Dorea
OTU_838	Firmicutes	Clostridia	Clostridiales	Lachnospiraceae	Anaerostipes
OTU_812	Bacteroidetes	Bacteroidia	Bacteroidales	Porphyromonadaceae	Parabacteroides
OTU_797	Firmicutes	Clostridia	Clostridiales	Lachnospiraceae	Lachnospiracea_incertae_sedis
OTU_738	Firmicutes	Clostridia	Clostridiales	Lachnospiraceae	Roseburia
OTU_807	Firmicutes	Clostridia	Clostridiales	Lachnospiraceae	Blautia
OTU_817	Firmicutes	Clostridia	Clostridiales	Lachnospiraceae	Dorea
OTU_612	Firmicutes	Clostridia	Clostridiales	Peptostreptococcaceae	Romboutsia
OTU_603	Firmicutes	Clostridia	Clostridiales	Clostridiales_Incertae Sedis XIII	Anaerovorax
OTU_864	Firmicutes	Clostridia	Clostridiales	Lachnospiraceae	Roseburia
OTU_615	Firmicutes	Clostridia	Clostridiales	Lachnospiraceae	Anaerostipes
OTU_696	Firmicutes	Clostridia	Clostridiales	Catabacteriaceae	Catabacter
OTU_805	Firmicutes	Clostridia	Clostridiales	Lachnospiraceae	Dorea
OTU_568	Firmicutes	Clostridia	Clostridiales	Lachnospiraceae	Lachnospiracea_incertae_sedis
OTU_577	Firmicutes	Clostridia	Clostridiales	Lachnospiraceae	Lachnospiracea_incertae_sedis
OTU_757	Firmicutes	Clostridia	Clostridiales	Lachnospiraceae	Blautia
OTU_695	Firmicutes	Clostridia	Clostridiales	Lachnospiraceae	Ruminococcus2
OTU_706	Firmicutes	Bacilli	Bacillales	Staphylococcaceae	Staphylococcus
OTU_742	Firmicutes	Clostridia	Clostridiales	Lachnospiraceae	Clostridium XlVa
OTU_789	Firmicutes	Clostridia	Clostridiales	Lachnospiraceae	Ruminococcus2
OTU_750	Firmicutes	Clostridia	Clostridiales	Lachnospiraceae	Blautia
OTU_755	Firmicutes	Clostridia	Clostridiales	Lachnospiraceae	Clostridium XlVa
OTU_816	Firmicutes	Clostridia	Clostridiales	Lachnospiraceae	Ruminococcus2
OTU_737	Bacteroidetes	Bacteroidia	Bacteroidales	Bacteroidaceae	Bacteroides
OTU_647	Firmicutes	Clostridia	Clostridiales	Lachnospiraceae	Clostridium XlVb
OTU_598	Firmicutes	Clostridia	Clostridiales	Peptostreptococcaceae	Romboutsia
OTU_538	Bacteroidetes	Bacteroidia	Bacteroidales	Bacteroidaceae	Bacteroides
OTU_754	Firmicutes	Clostridia	Clostridiales	Ruminococcaceae	Faecalibacterium
OTU_651	Firmicutes	Clostridia	Clostridiales	Lachnospiraceae	Lachnospiracea_incertae_sedis
OTU_759	Bacteroidetes	Bacteroidia	Bacteroidales	Bacteroidaceae	Bacteroides
OTU_878	Firmicutes	Clostridia	Clostridiales	Ruminococcaceae	Faecalibacterium
OTU_722	Proteobacteria	Gammaproteobacteria	Enterobacteriales	Enterobacteriaceae	Pluralibacter
OTU_654	Firmicutes	Clostridia	Clostridiales	Lachnospiraceae	Roseburia
OTU_823	Firmicutes	Clostridia	Clostridiales	Lachnospiraceae	Roseburia
OTU_520	Firmicutes	Erysipelotrichia	Erysipelotrichales	Erysipelotrichaceae	Turicibacter
OTU_422	Firmicutes	Clostridia	Clostridiales	Lachnospiraceae	Robinsoniella
OTU_596	Firmicutes	Clostridia	Clostridiales	Lachnospiraceae	Robinsoniella
OTU_658	Firmicutes	Clostridia	Clostridiales	Lachnospiraceae	Clostridium XlVa
OTU_851	Firmicutes	Clostridia	Clostridiales	Lachnospiraceae	Fusicatenibacter
OTU_671	Bacteroidetes	Bacteroidia	Bacteroidales	Porphyromonadaceae	Parabacteroides
OTU_745	Firmicutes	Clostridia	Clostridiales	Lachnospiraceae	Fusicatenibacter
OTU_640	Firmicutes	Clostridia	Clostridiales	Lachnospiraceae	Lachnospiracea_incertae_sedis
OTU_504	Firmicutes	Clostridia	Clostridiales	Lachnospiraceae	Fusicatenibacter
OTU_786	Firmicutes	Clostridia	Clostridiales	Lachnospiraceae	Ruminococcus2
OTU_811	Firmicutes	Negativicutes	Selenomonadales	Veillonellaceae	Veillonella
OTU_853	Firmicutes	Clostridia	Clostridiales	Lachnospiraceae	Marvinbryantia
OTU_825	Firmicutes	Clostridia	Clostridiales	Lachnospiraceae	Anaerostipes
OTU_748	Firmicutes	Clostridia	Clostridiales	Lachnospiraceae	Fusicatenibacter
OTU_725	Firmicutes	Clostridia	Clostridiales	Lachnospiraceae	Roseburia
OTU_574	Firmicutes	Clostridia	Clostridiales	Lachnospiraceae	Lachnospiracea_incertae_sedis
OTU_712	Firmicutes	Clostridia	Clostridiales	Lachnospiraceae	Blautia
OTU_563	Bacteroidetes	Bacteroidia	Bacteroidales	Bacteroidaceae	Bacteroides
OTU_862	Firmicutes	Clostridia	Clostridiales	Lachnospiraceae	Syntrophococcus
OTU_597	Firmicutes	Negativicutes	Selenomonadales	Veillonellaceae	Veillonella
OTU_686	Firmicutes	Bacilli	Lactobacillales	Streptococcaceae	Streptococcus
OTU_522	Actinobacteria	Actinobacteria	Actinomycetales	Micrococcaceae	Rothia
OTU_813	Firmicutes	Clostridia	Clostridiales	Lachnospiraceae	Ruminococcus2
OTU_602	Firmicutes	Clostridia	Clostridiales	Ruminococcaceae	Pseudoflavonifractor
OTU_744	Firmicutes	Clostridia	Clostridiales	Lachnospiraceae	Lachnospiracea_incertae_sedis
OTU_629	Firmicutes	Clostridia	Clostridiales	Lachnospiraceae	Lachnospiracea_incertae_sedis
OTU_780	Firmicutes	Clostridia	Clostridiales	Lachnospiraceae	Lachnospiracea_incertae_sedis
OTU_636	Firmicutes	Clostridia	Clostridiales	Lachnospiraceae	Robinsoniella
OTU_721	Bacteroidetes	Bacteroidia	Bacteroidales	Bacteroidaceae	Bacteroides
OTU_579	Actinobacteria	Actinobacteria	Bifidobacteriales	Bifidobacteriaceae	Bifidobacterium
OTU_545	Firmicutes	Bacilli	Lactobacillales	Streptococcaceae	Lactococcus
OTU_833	Bacteroidetes	Bacteroidia	Bacteroidales	Bacteroidaceae	Bacteroides
OTU_688	Firmicutes	Clostridia	Clostridiales	Lachnospiraceae	Fusicatenibacter
OTU_708	Firmicutes	Clostridia	Clostridiales	Ruminococcaceae	Hydrogenoanaerobacterium
OTU_641	Bacteroidetes	Bacteroidia	Bacteroidales	Bacteroidaceae	Bacteroides
OTU_723	Actinobacteria	Actinobacteria	Actinomycetales	Actinomycetaceae	Actinomyces
OTU_666	Bacteroidetes	Bacteroidia	Bacteroidales	Bacteroidaceae	Bacteroides
OTU_682	Bacteroidetes	Bacteroidia	Bacteroidales	Bacteroidaceae	Bacteroides
OTU_703	Firmicutes	Clostridia	Clostridiales	Lachnospiraceae	Anaerostipes
OTU_771	Firmicutes	Clostridia	Clostridiales	Lachnospiraceae	Roseburia
OTU_462	Firmicutes	Clostridia	Clostridiales	Lachnospiraceae	Lachnospiracea_incertae_sedis
OTU_514	Firmicutes	Erysipelotrichia	Erysipelotrichales	Erysipelotrichaceae	Clostridium XVIII
OTU_590	Proteobacteria	Gammaproteobacteria	Enterobacteriales	Enterobacteriaceae	Klebsiella
OTU_639	Actinobacteria	Actinobacteria	Coriobacteriales	Coriobacteriaceae	Asaccharobacter
OTU_791	Firmicutes	Clostridia	Clostridiales	Lachnospiraceae	Fusicatenibacter
OTU_685	Firmicutes	Clostridia	Clostridiales	Lachnospiraceae	Syntrophococcus
OTU_728	Firmicutes	Clostridia	Clostridiales	Lachnospiraceae	Ruminococcus2
OTU_824	Firmicutes	Clostridia	Clostridiales	Lachnospiraceae	Blautia
OTU_548	Firmicutes	Clostridia	Clostridiales	Lachnospiraceae	Clostridium XlVa
OTU_679	Firmicutes	Clostridia	Clostridiales	Lachnospiraceae	Lachnospiracea_incertae_sedis
OTU_783	Firmicutes	Clostridia	Clostridiales	Lachnospiraceae	Clostridium XlVa
OTU_802	Firmicutes	Clostridia	Clostridiales	Ruminococcaceae	Ruminococcus
OTU_551	Firmicutes	Clostridia	Clostridiales	Catabacteriaceae	Catabacter
OTU_680	Firmicutes	Clostridia	Clostridiales	Lachnospiraceae	Dorea
OTU_792	Firmicutes	Clostridia	Clostridiales	Lachnospiraceae	Clostridium XlVa
OTU_528	Fusobacteria	Fusobacteriia	Fusobacteriales	Fusobacteriaceae	Fusobacterium
OTU_691	Firmicutes	Erysipelotrichia	Erysipelotrichales	Erysipelotrichaceae	Holdemania
OTU_674	Firmicutes	Clostridia	Clostridiales	Ruminococcaceae	Papillibacter
OTU_500	Bacteroidetes	Bacteroidia	Bacteroidales	Bacteroidaceae	Bacteroides
OTU_594	Actinobacteria	Actinobacteria	Actinomycetales	Actinomycetaceae	Actinomyces
OTU_533	Firmicutes	Clostridia	Clostridiales	Lachnospiraceae	Blautia
OTU_652	Firmicutes	Clostridia	Clostridiales	Lachnospiraceae	Fusicatenibacter
OTU_581	Firmicutes	Clostridia	Clostridiales	Ruminococcaceae	Butyricicoccus
OTU_711	Firmicutes	Clostridia	Clostridiales	Lachnospiraceae	Fusicatenibacter
OTU_806	Proteobacteria	Gammaproteobacteria	Enterobacteriales	Enterobacteriaceae	Trabulsiella
OTU_736	Firmicutes	Clostridia	Clostridiales	Lachnospiraceae	Fusicatenibacter
OTU_516	Firmicutes	Clostridia	Clostridiales	Lachnospiraceae	Lachnospiracea_incertae_sedis
OTU_733	Firmicutes	Clostridia	Clostridiales	Lachnospiraceae	Eisenbergiella
OTU_566	Bacteroidetes	Bacteroidia	Bacteroidales	Bacteroidaceae	Bacteroides
OTU_794	Firmicutes	Clostridia	Clostridiales	Lachnospiraceae	Blautia
OTU_815	Firmicutes	Clostridia	Clostridiales	Lachnospiraceae	Fusicatenibacter
OTU_593	Bacteroidetes	Bacteroidia	Bacteroidales	Bacteroidaceae	Bacteroides
OTU_498	Firmicutes	Bacilli	Lactobacillales	Lactobacillaceae	Lactobacillus
OTU_562	Bacteroidetes	Bacteroidia	Bacteroidales	Bacteroidaceae	Bacteroides
OTU_710	Firmicutes	Clostridia	Clostridiales	Lachnospiraceae	Roseburia
OTU_810	Firmicutes	Bacilli	Lactobacillales	Enterococcaceae	Enterococcus
OTU_550	Bacteroidetes	Bacteroidia	Bacteroidales	Bacteroidaceae	Bacteroides
OTU_852	Bacteroidetes	Bacteroidia	Bacteroidales	Bacteroidaceae	Bacteroides
OTU_448	Bacteroidetes	Bacteroidia	Bacteroidales	Bacteroidaceae	Bacteroides
OTU_667	Firmicutes	Clostridia	Clostridiales	Lachnospiraceae	Roseburia
OTU_497	Actinobacteria	Actinobacteria	Coriobacteriales	Coriobacteriaceae	Eggerthella
OTU_660	Firmicutes	Clostridia	Clostridiales	Lachnospiraceae	Lachnospiracea_incertae_sedis
OTU_803	Firmicutes	Clostridia	Clostridiales	Lachnospiraceae	Roseburia
OTU_539	Firmicutes	Clostridia	Clostridiales	Ruminococcaceae	Anaerotruncus
OTU_661	Firmicutes	Clostridia	Clostridiales	Lachnospiraceae	Anaerostipes
OTU_570	Firmicutes	Clostridia	Clostridiales	Lachnospiraceae	Roseburia
OTU_564	Firmicutes	Clostridia	Clostridiales	Lachnospiraceae	Fusicatenibacter
OTU_638	Firmicutes	Clostridia	Clostridiales	Lachnospiraceae	Ruminococcus2
OTU_526	Firmicutes	Clostridia	Clostridiales	Lachnospiraceae	Roseburia
OTU_770	Firmicutes	Clostridia	Clostridiales	Clostridiaceae 1	Proteiniclasticum
OTU_724	Firmicutes	Clostridia	Clostridiales	Lachnospiraceae	Cellulosilyticum
OTU_701	Firmicutes	Clostridia	Clostridiales	Lachnospiraceae	Blautia
OTU_489	Firmicutes	Erysipelotrichia	Erysipelotrichales	Erysipelotrichaceae	Clostridium XVIII
OTU_591	Firmicutes	Clostridia	Clostridiales	Lachnospiraceae	Anaerostipes
OTU_611	Proteobacteria	Gammaproteobacteria	Enterobacteriales	Enterobacteriaceae	Pluralibacter
OTU_766	Bacteroidetes	Bacteroidia	Bacteroidales	Porphyromonadaceae	Parabacteroides
OTU_678	Firmicutes	Clostridia	Clostridiales	Lachnospiraceae	Lachnospiracea_incertae_sedis
OTU_631	Firmicutes	Clostridia	Clostridiales	Lachnospiraceae	Lachnospiracea_incertae_sedis
OTU_785	Firmicutes	Clostridia	Clostridiales	Lachnospiraceae	Anaerostipes
OTU_620	Firmicutes	Clostridia	Clostridiales	Lachnospiraceae	Lachnospiracea_incertae_sedis
OTU_672	Firmicutes	Clostridia	Clostridiales	Lachnospiraceae	Syntrophococcus
OTU_580	Firmicutes	Clostridia	Clostridiales	Lachnospiraceae	Dorea
OTU_481	Firmicutes	Clostridia	Clostridiales	Lachnospiraceae	Lachnospiracea_incertae_sedis
OTU_433	Firmicutes	Bacilli	Lactobacillales	Streptococcaceae	Streptococcus
OTU_600	Firmicutes	Clostridia	Clostridiales	Lachnospiraceae	Roseburia
OTU_582	Firmicutes	Clostridia	Clostridiales	Lachnospiraceae	Lachnospiracea_incertae_sedis
OTU_618	Firmicutes	Clostridia	Clostridiales	Lachnospiraceae	Lachnospira
OTU_716	Firmicutes	Clostridia	Clostridiales	Lachnospiraceae	Anaerostipes
OTU_693	Firmicutes	Clostridia	Clostridiales	Ruminococcaceae	Flavonifractor
OTU_588	Firmicutes	Clostridia	Clostridiales	Lachnospiraceae	Ruminococcus2
OTU_521	Bacteroidetes	Bacteroidia	Bacteroidales	Rikenellaceae	Alistipes
OTU_418	Firmicutes	Bacilli	Lactobacillales	Streptococcaceae	Streptococcus
OTU_637	Firmicutes	Clostridia	Clostridiales	Lachnospiraceae	Ruminococcus2
OTU_704	Firmicutes	Clostridia	Clostridiales	Lachnospiraceae	Robinsoniella
OTU_532	Firmicutes	Clostridia	Clostridiales	Lachnospiraceae	Anaerostipes
OTU_529	Firmicutes	Clostridia	Clostridiales	Lachnospiraceae	Robinsoniella
OTU_648	Bacteroidetes	Bacteroidia	Bacteroidales	Bacteroidaceae	Bacteroides
OTU_731	Firmicutes	Clostridia	Clostridiales	Lachnospiraceae	Robinsoniella
OTU_668	Firmicutes	Clostridia	Clostridiales	Lachnospiraceae	Lachnospiracea_incertae_sedis
OTU_871	Firmicutes	Clostridia	Clostridiales	Lachnospiraceae	Ruminococcus2
OTU_473	Firmicutes	Clostridia	Clostridiales	Lachnospiraceae	Clostridium XlVa
OTU_625	Firmicutes	Clostridia	Clostridiales	Lachnospiraceae	Roseburia
OTU_465	Firmicutes	Clostridia	Clostridiales	Ruminococcaceae	Oscillibacter
OTU_697	Firmicutes	Clostridia	Clostridiales	Clostridiales_Incertae Sedis XI	Finegoldia
OTU_730	Firmicutes	Clostridia	Clostridiales	Lachnospiraceae	Roseburia
OTU_687	Firmicutes	Clostridia	Clostridiales	Lachnospiraceae	Clostridium XlVb
OTU_505	Firmicutes	Clostridia	Clostridiales	Lachnospiraceae	Coprococcus
OTU_432	Firmicutes	Clostridia	Clostridiales	Lachnospiraceae	Clostridium XlVa
OTU_621	Firmicutes	Clostridia	Clostridiales	Lachnospiraceae	Robinsoniella
OTU_663	Firmicutes	Clostridia	Clostridiales	Lachnospiraceae	Roseburia
OTU_541	Bacteroidetes	Bacteroidia	Bacteroidales	Bacteroidaceae	Bacteroides
OTU_683	Firmicutes	Clostridia	Clostridiales	Ruminococcaceae	Subdoligranulum
OTU_519	Bacteroidetes	Bacteroidia	Bacteroidales	Bacteroidaceae	Bacteroides
OTU_576	Firmicutes	Clostridia	Clostridiales	Lachnospiraceae	Roseburia
OTU_699	Firmicutes	Clostridia	Clostridiales	Lachnospiraceae	Fusicatenibacter
OTU_762	Firmicutes	Clostridia	Clostridiales	Lachnospiraceae	Roseburia
OTU_578	Bacteroidetes	Bacteroidia	Bacteroidales	Bacteroidaceae	Bacteroides
OTU_772	Firmicutes	Clostridia	Clostridiales	Lachnospiraceae	Lachnospiracea_incertae_sedis
OTU_746	Firmicutes	Clostridia	Clostridiales	Lachnospiraceae	Lachnospiracea_incertae_sedis
OTU_628	Firmicutes	Clostridia	Clostridiales	Lachnospiraceae	Anaerostipes
OTU_642	Bacteroidetes	Bacteroidia	Bacteroidales	Bacteroidaceae	Bacteroides
OTU_606	Firmicutes	Bacilli	Lactobacillales	Enterococcaceae	Enterococcus
OTU_664	Firmicutes	Clostridia	Clostridiales	Lachnospiraceae	Ruminococcus2
OTU_715	Firmicutes	Clostridia	Clostridiales	Lachnospiraceae	Lachnospiracea_incertae_sedis
OTU_443	Bacteroidetes	Bacteroidia	Bacteroidales	Bacteroidaceae	Bacteroides
OTU_675	Firmicutes	Clostridia	Clostridiales	Lachnospiraceae	Blautia
OTU_613	Bacteroidetes	Bacteroidia	Bacteroidales	Bacteroidaceae	Bacteroides
OTU_743	Firmicutes	Clostridia	Clostridiales	Lachnospiraceae	Clostridium XlVa
OTU_503	Firmicutes	Clostridia	Clostridiales	Clostridiales_Incertae Sedis XIII	Anaerovorax
OTU_627	Bacteroidetes	Bacteroidia	Bacteroidales	Bacteroidaceae	Bacteroides
OTU_442	Firmicutes	Clostridia	Clostridiales	Lachnospiraceae	Ruminococcus2
OTU_446	Bacteroidetes	Bacteroidia	Bacteroidales	Bacteroidaceae	Bacteroides
OTU_403	Bacteroidetes	Bacteroidia	Bacteroidales	Bacteroidaceae	Bacteroides
OTU_361	Bacteroidetes	Bacteroidia	Bacteroidales	Bacteroidaceae	Bacteroides
OTU_614	Firmicutes	Clostridia	Clostridiales	Lachnospiraceae	Blautia
OTU_527	Firmicutes	Clostridia	Clostridiales	Lachnospiraceae	Lachnospiracea_incertae_sedis
OTU_557	Bacteroidetes	Bacteroidia	Bacteroidales	Bacteroidaceae	Bacteroides
OTU_455	Bacteroidetes	Bacteroidia	Bacteroidales	Bacteroidaceae	Bacteroides
OTU_510	Firmicutes	Clostridia	Clostridiales	Lachnospiraceae	Lachnospiracea_incertae_sedis
OTU_649	Firmicutes	Clostridia	Clostridiales	Clostridiaceae 1	Clostridium sensu stricto
OTU_493	Firmicutes	Clostridia	Clostridiales	Lachnospiraceae	Ruminococcus2
OTU_536	Firmicutes	Clostridia	Clostridiales	Lachnospiraceae	Lachnospiracea_incertae_sedis
OTU_540	Firmicutes	Bacilli	Lactobacillales	Leuconostocaceae	Leuconostoc
OTU_609	Firmicutes	Clostridia	Clostridiales	Lachnospiraceae	Dorea
OTU_714	Firmicutes	Clostridia	Clostridiales	Lachnospiraceae	Blautia
OTU_444	Actinobacteria	Actinobacteria	Bifidobacteriales	Bifidobacteriaceae	Bifidobacterium
OTU_480	Firmicutes	Clostridia	Clostridiales	Lachnospiraceae	Lachnospiracea_incertae_sedis
OTU_782	Firmicutes	Clostridia	Clostridiales	Lachnospiraceae	Syntrophococcus
OTU_855	Firmicutes	Clostridia	Clostridiales	Ruminococcaceae	Faecalibacterium
OTU_407	Firmicutes	Clostridia	Clostridiales	Lachnospiraceae	Lachnospiracea_incertae_sedis
OTU_604	Bacteroidetes	Bacteroidia	Bacteroidales	Bacteroidaceae	Bacteroides
OTU_427	Firmicutes	Clostridia	Clostridiales	Peptostreptococcaceae	Terrisporobacter
OTU_410	Firmicutes	Clostridia	Clostridiales	Clostridiales_Incertae Sedis XIII	Anaerovorax
OTU_429	Firmicutes	Clostridia	Clostridiales	Lachnospiraceae	Lachnospiracea_incertae_sedis
OTU_670	Firmicutes	Clostridia	Clostridiales	Lachnospiraceae	Anaerostipes
OTU_415	Actinobacteria	Actinobacteria	Coriobacteriales	Coriobacteriaceae	Eggerthella
OTU_431	Bacteroidetes	Bacteroidia	Bacteroidales	Prevotellaceae	Prevotella
OTU_490	Bacteroidetes	Bacteroidia	Bacteroidales	Prevotellaceae	Prevotella
OTU_482	Bacteroidetes	Bacteroidia	Bacteroidales	Bacteroidaceae	Bacteroides
OTU_727	Firmicutes	Clostridia	Clostridiales	Lachnospiraceae	Ruminococcus2
OTU_502	Firmicutes	Clostridia	Clostridiales	Ruminococcaceae	Faecalibacterium
OTU_385	Firmicutes	Clostridia	Clostridiales	Lachnospiraceae	Clostridium XlVa
OTU_458	Firmicutes	Clostridia	Clostridiales	Lachnospiraceae	Clostridium XlVb
OTU_586	Firmicutes	Clostridia	Clostridiales	Ruminococcaceae	Ruminococcus
OTU_589	Firmicutes	Bacilli	Bacillales	Bacillales_Incertae Sedis XI	Gemella
OTU_438	Firmicutes	Clostridia	Clostridiales	Lachnospiraceae	Lachnospiracea_incertae_sedis
OTU_463	Firmicutes	Erysipelotrichia	Erysipelotrichales	Erysipelotrichaceae	Holdemania
OTU_673	Firmicutes	Clostridia	Clostridiales	Lachnospiraceae	Syntrophococcus
OTU_689	Firmicutes	Clostridia	Clostridiales	Lachnospiraceae	Dorea
OTU_559	Firmicutes	Clostridia	Clostridiales	Clostridiales_Incertae Sedis XIII	Anaerovorax
OTU_453	Firmicutes	Clostridia	Clostridiales	Lachnospiraceae	Lachnospiracea_incertae_sedis
OTU_556	Firmicutes	Clostridia	Clostridiales	Lachnospiraceae	Fusicatenibacter
OTU_544	Bacteroidetes	Bacteroidia	Bacteroidales	Bacteroidaceae	Bacteroides
OTU_543	Firmicutes	Clostridia	Clostridiales	Lachnospiraceae	Roseburia
OTU_567	Bacteroidetes	Bacteroidia	Bacteroidales	Porphyromonadaceae	Parabacteroides
OTU_393	Firmicutes	Erysipelotrichia	Erysipelotrichales	Erysipelotrichaceae	Faecalitalea
OTU_472	Firmicutes	Clostridia	Clostridiales	Lachnospiraceae	Lachnospiracea_incertae_sedis
OTU_534	Firmicutes	Clostridia	Clostridiales	Lachnospiraceae	Anaerostipes
OTU_585	Firmicutes	Clostridia	Clostridiales	Lachnospiraceae	Ruminococcus2
OTU_537	Firmicutes	Clostridia	Clostridiales	Lachnospiraceae	Lachnospiracea_incertae_sedis
OTU_623	Firmicutes	Clostridia	Clostridiales	Lachnospiraceae	Lachnospiracea_incertae_sedis
OTU_633	Bacteroidetes	Bacteroidia	Bacteroidales	Bacteroidaceae	Bacteroides
OTU_753	Firmicutes	Clostridia	Clostridiales	Lachnospiraceae	Roseburia
OTU_392	Firmicutes	Erysipelotrichia	Erysipelotrichales	Erysipelotrichaceae	Erysipelotrichaceae_incertae_sedis
OTU_452	Firmicutes	Clostridia	Clostridiales	Lachnospiraceae	Lachnospiracea_incertae_sedis
OTU_720	Bacteroidetes	Bacteroidia	Bacteroidales	Bacteroidaceae	Bacteroides
OTU_467	Firmicutes	Clostridia	Clostridiales	Lachnospiraceae	Clostridium XlVa
OTU_524	Firmicutes	Clostridia	Clostridiales	Lachnospiraceae	Clostridium XlVa
OTU_342	Firmicutes	Clostridia	Clostridiales	Lachnospiraceae	Lachnospiracea_incertae_sedis
OTU_700	Firmicutes	Clostridia	Clostridiales	Ruminococcaceae	Ethanoligenens
OTU_375	Firmicutes	Bacilli	Lactobacillales	Carnobacteriaceae	Granulicatella
OTU_610	Firmicutes	Bacilli	Lactobacillales	Lactobacillaceae	Lactobacillus
OTU_423	Bacteroidetes	Bacteroidia	Bacteroidales	Bacteroidaceae	Bacteroides
OTU_595	Bacteroidetes	Bacteroidia	Bacteroidales	Bacteroidaceae	Bacteroides
OTU_507	Firmicutes	Clostridia	Clostridiales	Lachnospiraceae	Clostridium XlVa
OTU_383	Firmicutes	Clostridia	Clostridiales	Lachnospiraceae	Dorea
OTU_399	Firmicutes	Erysipelotrichia	Erysipelotrichales	Erysipelotrichaceae	Erysipelotrichaceae_incertae_sedis
OTU_571	Firmicutes	Clostridia	Clostridiales	Lachnospiraceae	Robinsoniella
OTU_644	Proteobacteria	Betaproteobacteria	Burkholderiales	Sutterellaceae	Parasutterella
OTU_437	Firmicutes	Clostridia	Clostridiales	Lachnospiraceae	Lachnospiracea_incertae_sedis
OTU_702	Firmicutes	Bacilli	Lactobacillales	Carnobacteriaceae	Catellicoccus
OTU_624	Firmicutes	Clostridia	Clostridiales	Ruminococcaceae	Subdoligranulum
OTU_372	Firmicutes	Clostridia	Clostridiales	Peptostreptococcaceae	Romboutsia
OTU_656	Firmicutes	Negativicutes	Selenomonadales	Veillonellaceae	Megasphaera
OTU_496	Firmicutes	Clostridia	Clostridiales	Ruminococcaceae	Anaerotruncus
OTU_292	Proteobacteria	Gammaproteobacteria	Enterobacteriales	Enterobacteriaceae	Klebsiella
OTU_592	Firmicutes	Clostridia	Clostridiales	Lachnospiraceae	Fusicatenibacter
OTU_390	Bacteroidetes	Bacteroidia	Bacteroidales	Rikenellaceae	Alistipes
OTU_400	Firmicutes	Clostridia	Clostridiales	Lachnospiraceae	Clostridium XlVb
OTU_499	Firmicutes	Clostridia	Clostridiales	Ruminococcaceae	Subdoligranulum
OTU_735	Firmicutes	Clostridia	Clostridiales	Lachnospiraceae	Fusicatenibacter
OTU_619	Firmicutes	Clostridia	Clostridiales	Lachnospiraceae	Fusicatenibacter
OTU_518	Bacteroidetes	Bacteroidia	Bacteroidales	Bacteroidaceae	Bacteroides
OTU_337	Firmicutes	Negativicutes	Selenomonadales	Veillonellaceae	Veillonella
OTU_834	Firmicutes	Clostridia	Clostridiales	Lachnospiraceae	Blautia
OTU_335	Firmicutes	Clostridia	Clostridiales	Lachnospiraceae	Ruminococcus2
OTU_565	Firmicutes	Clostridia	Clostridiales	Lachnospiraceae	Syntrophococcus
OTU_547	Firmicutes	Clostridia	Clostridiales	Lachnospiraceae	Lachnospiracea_incertae_sedis
OTU_573	Firmicutes	Clostridia	Clostridiales	Lachnospiraceae	Clostridium XlVa
OTU_379	Firmicutes	Clostridia	Clostridiales	Lachnospiraceae	Butyrivibrio
OTU_362	Firmicutes	Clostridia	Clostridiales	Lachnospiraceae	Anaerostipes
OTU_370	Firmicutes	Clostridia	Clostridiales	Lachnospiraceae	Roseburia
OTU_478	Firmicutes	Clostridia	Clostridiales	Lachnospiraceae	Lachnospiracea_incertae_sedis
OTU_601	Firmicutes	Clostridia	Clostridiales	Lachnospiraceae	Fusicatenibacter
OTU_409	Firmicutes	Clostridia	Clostridiales	Lachnospiraceae	Clostridium XlVb
OTU_311	Bacteroidetes	Bacteroidia	Bacteroidales	Bacteroidaceae	Bacteroides
OTU_416	Bacteroidetes	Bacteroidia	Bacteroidales	Bacteroidaceae	Bacteroides
OTU_321	Bacteroidetes	Bacteroidia	Bacteroidales	Bacteroidaceae	Bacteroides
OTU_404	Firmicutes	Clostridia	Clostridiales	Ruminococcaceae	Pseudoflavonifractor
OTU_357	Firmicutes	Clostridia	Clostridiales	Lachnospiraceae	Lachnospiracea_incertae_sedis
OTU_360	Proteobacteria	Betaproteobacteria	Burkholderiales	Sutterellaceae	Parasutterella
OTU_389	Firmicutes	Clostridia	Clostridiales	Lachnospiraceae	Anaerostipes
OTU_288	Bacteroidetes	Bacteroidia	Bacteroidales	Bacteroidaceae	Bacteroides
OTU_302	Firmicutes	Clostridia	Clostridiales	Peptostreptococcaceae	Romboutsia
OTU_349	Firmicutes	Clostridia	Clostridiales	Ruminococcaceae	Subdoligranulum
OTU_435	Fusobacteria	Fusobacteriia	Fusobacteriales	Fusobacteriaceae	Fusobacterium
OTU_501	Firmicutes	Clostridia	Clostridiales	Lachnospiraceae	Lachnospiracea_incertae_sedis
OTU_450	Firmicutes	Clostridia	Clostridiales	Lachnospiraceae	Lachnospiracea_incertae_sedis
OTU_475	Firmicutes	Bacilli	Lactobacillales	Lactobacillaceae	Pediococcus
OTU_300	Firmicutes	Erysipelotrichia	Erysipelotrichales	Erysipelotrichaceae	Clostridium XVIII
OTU_346	Firmicutes	Clostridia	Clostridiales	Lachnospiraceae	Clostridium XlVa
OTU_355	Proteobacteria	Gammaproteobacteria	Enterobacteriales	Enterobacteriaceae	Enterobacter
OTU_461	Firmicutes	Clostridia	Clostridiales	Lachnospiraceae	Anaerostipes
OTU_713	Firmicutes	Clostridia	Clostridiales	Lachnospiraceae	Blautia
OTU_235	Firmicutes	Negativicutes	Selenomonadales	Veillonellaceae	Dialister
OTU_339	Firmicutes	Clostridia	Clostridiales	Ruminococcaceae	Butyricicoccus
OTU_322	Firmicutes	Clostridia	Clostridiales	Ruminococcaceae	Subdoligranulum
OTU_275	Firmicutes	Clostridia	Clostridiales	Lachnospiraceae	Fusicatenibacter
OTU_358	Actinobacteria	Actinobacteria	Coriobacteriales	Coriobacteriaceae	Collinsella
OTU_304	Firmicutes	Clostridia	Clostridiales	Ruminococcaceae	Faecalibacterium
OTU_364	Firmicutes	Negativicutes	Selenomonadales	Veillonellaceae	Dialister
OTU_487	Firmicutes	Clostridia	Clostridiales	Lachnospiraceae	Robinsoniella
OTU_301	Firmicutes	Clostridia	Clostridiales	Lachnospiraceae	Dorea
OTU_264	Bacteroidetes	Bacteroidia	Bacteroidales	Porphyromonadaceae	Parabacteroides
OTU_365	Firmicutes	Clostridia	Clostridiales	Lachnospiraceae	Roseburia
OTU_359	Firmicutes	Bacilli	Lactobacillales	Lactobacillaceae	Lactobacillus
OTU_583	Firmicutes	Clostridia	Clostridiales	Clostridiaceae 1	Clostridium sensu stricto
OTU_345	Firmicutes	Clostridia	Clostridiales	Lachnospiraceae	Clostridium XlVa
OTU_318	Firmicutes	Clostridia	Clostridiales	Peptostreptococcaceae	Romboutsia
OTU_479	Actinobacteria	Actinobacteria	Actinomycetales	Actinomycetaceae	Actinomyces
OTU_388	Firmicutes	Clostridia	Clostridiales	Lachnospiraceae	Clostridium XlVa
OTU_331	Firmicutes	Clostridia	Clostridiales	Clostridiales_Incertae Sedis XIII	Anaerovorax
OTU_356	Firmicutes	Clostridia	Clostridiales	Lachnospiraceae	Ruminococcus2
OTU_412	Actinobacteria	Actinobacteria	Bifidobacteriales	Bifidobacteriaceae	Bifidobacterium
OTU_273	Bacteroidetes	Bacteroidia	Bacteroidales	Rikenellaceae	Alistipes
OTU_525	Firmicutes	Clostridia	Clostridiales	Lachnospiraceae	Roseburia
OTU_508	Firmicutes	Clostridia	Clostridiales	Lachnospiraceae	Blautia
OTU_340	Firmicutes	Clostridia	Clostridiales	Lachnospiraceae	Blautia
OTU_263	Firmicutes	Clostridia	Clostridiales	Ruminococcaceae	Anaerotruncus
OTU_212	Proteobacteria	Gammaproteobacteria	Enterobacteriales	Enterobacteriaceae	Proteus
OTU_554	Fusobacteria	Fusobacteriia	Fusobacteriales	Fusobacteriaceae	Fusobacterium
OTU_460	Firmicutes	Clostridia	Clostridiales	Lachnospiraceae	Syntrophococcus
OTU_330	Firmicutes	Clostridia	Clostridiales	Lachnospiraceae	Blautia
OTU_270	Actinobacteria	Actinobacteria	Actinomycetales	Propionibacteriaceae	Propionibacterium
OTU_523	Firmicutes	Clostridia	Clostridiales	Lachnospiraceae	Dorea
OTU_449	Firmicutes	Clostridia	Clostridiales	Lachnospiraceae	Lachnospiracea_incertae_sedis
OTU_253	Bacteroidetes	Bacteroidia	Bacteroidales	Rikenellaceae	Alistipes
OTU_258	Actinobacteria	Actinobacteria	Bifidobacteriales	Bifidobacteriaceae	Bifidobacterium
OTU_369	Firmicutes	Clostridia	Clostridiales	Ruminococcaceae	Papillibacter
OTU_243	Actinobacteria	Actinobacteria	Bifidobacteriales	Bifidobacteriaceae	Bifidobacterium
OTU_256	Proteobacteria	Betaproteobacteria	Burkholderiales	Sutterellaceae	Sutterella
OTU_326	Bacteroidetes	Bacteroidia	Bacteroidales	Porphyromonadaceae	Dysgonomonas
OTU_296	Firmicutes	Negativicutes	Selenomonadales	Veillonellaceae	Megamonas
OTU_248	Firmicutes	Erysipelotrichia	Erysipelotrichales	Erysipelotrichaceae	Coprobacillus
OTU_245	Bacteroidetes	Bacteroidia	Bacteroidales	Rikenellaceae	Alistipes
OTU_329	Firmicutes	Clostridia	Clostridiales	Lachnospiraceae	Lachnospiracea_incertae_sedis
OTU_160	Proteobacteria	Gammaproteobacteria	Enterobacteriales	Enterobacteriaceae	Escherichia/Shigella
OTU_259	Bacteroidetes	Sphingobacteriia	Sphingobacteriales	Chitinophagaceae	Hydrotalea
OTU_242	Actinobacteria	Actinobacteria	Bifidobacteriales	Bifidobacteriaceae	Bifidobacterium
OTU_323	Firmicutes	Clostridia	Clostridiales	Lachnospiraceae	Clostridium XlVa
OTU_397	Firmicutes	Clostridia	Clostridiales	Lachnospiraceae	Lachnospiracea_incertae_sedis
OTU_350	Bacteroidetes	Cytophagia	Cytophagales	Cyclobacteriaceae	Lunatimonas
OTU_408	Bacteroidetes	Bacteroidia	Bacteroidales	Porphyromonadaceae	Odoribacter
OTU_366	Firmicutes	Clostridia	Clostridiales	Ruminococcaceae	Subdoligranulum
OTU_549	Firmicutes	Clostridia	Clostridiales	Lachnospiraceae	Clostridium XlVa
OTU_262	Bacteroidetes	Bacteroidia	Bacteroidales	Bacteroidaceae	Bacteroides
OTU_552	Firmicutes	Clostridia	Clostridiales	Lachnospiraceae	Eisenbergiella
OTU_246	Firmicutes	Negativicutes	Selenomonadales	Veillonellaceae	Veillonella
OTU_237	Firmicutes	Clostridia	Clostridiales	Peptostreptococcaceae	Romboutsia
OTU_284	Firmicutes	Clostridia	Clostridiales	Lachnospiraceae	Lachnospiracea_incertae_sedis
OTU_420	Firmicutes	Clostridia	Clostridiales	Lachnospiraceae	Lachnospiracea_incertae_sedis
OTU_398	Firmicutes	Clostridia	Clostridiales	Lachnospiraceae	Fusicatenibacter
OTU_483	Firmicutes	Clostridia	Clostridiales	Clostridiaceae 1	Clostridium sensu stricto
OTU_333	Firmicutes	Clostridia	Clostridiales	Lachnospiraceae	Lachnospiracea_incertae_sedis
OTU_222	Actinobacteria	Actinobacteria	Actinomycetales	Actinomycetaceae	Actinomyces
OTU_434	Firmicutes	Clostridia	Clostridiales	Lachnospiraceae	Clostridium XlVa
OTU_257	Firmicutes	Clostridia	Clostridiales	Clostridiales_Incertae Sedis XIII	Anaerovorax
OTU_468	Firmicutes	Clostridia	Clostridiales	Lachnospiraceae	Clostridium XlVa
OTU_261	Firmicutes	Clostridia	Clostridiales	Ruminococcaceae	Intestinimonas
OTU_169	Firmicutes	Bacilli	Lactobacillales	Streptococcaceae	Lactococcus
OTU_286	Firmicutes	Clostridia	Clostridiales	Lachnospiraceae	Blautia
OTU_309	Actinobacteria	Actinobacteria	Actinomycetales	Actinomycetaceae	Actinomyces
OTU_511	Firmicutes	Clostridia	Clostridiales	Lachnospiraceae	Dorea
OTU_428	Firmicutes	Clostridia	Clostridiales	Ruminococcaceae	Butyricicoccus
OTU_382	Firmicutes	Bacilli	Lactobacillales	Enterococcaceae	Enterococcus
OTU_297	Actinobacteria	Actinobacteria	Bifidobacteriales	Bifidobacteriaceae	Bifidobacterium
OTU_341	Firmicutes	Clostridia	Clostridiales	Lachnospiraceae	Coprococcus
OTU_308	Proteobacteria	Alphaproteobacteria	Caulobacterales	Caulobacteraceae	Brevundimonas
OTU_274	Proteobacteria	Alphaproteobacteria	Caulobacterales	Caulobacteraceae	Caulobacter
OTU_213	Firmicutes	Erysipelotrichia	Erysipelotrichales	Erysipelotrichaceae	Turicibacter
OTU_283	Bacteroidetes	Bacteroidia	Bacteroidales	Porphyromonadaceae	Barnesiella
OTU_200	Bacteroidetes	Bacteroidia	Bacteroidales	Bacteroidaceae	Bacteroides
OTU_367	Firmicutes	Clostridia	Clostridiales	Ruminococcaceae	Butyricicoccus
OTU_217	Firmicutes	Clostridia	Clostridiales	Peptostreptococcaceae	Terrisporobacter
OTU_291	Firmicutes	Clostridia	Clostridiales	Lachnospiraceae	Lachnospiracea_incertae_sedis
OTU_208	Firmicutes	Clostridia	Clostridiales	Lachnospiraceae	Lachnospiracea_incertae_sedis
OTU_354	Bacteroidetes	Bacteroidia	Bacteroidales	Porphyromonadaceae	Parabacteroides
OTU_184	Bacteroidetes	Bacteroidia	Bacteroidales	Bacteroidaceae	Bacteroides
OTU_210	Actinobacteria	Actinobacteria	Coriobacteriales	Coriobacteriaceae	Collinsella
OTU_187	Firmicutes	Erysipelotrichia	Erysipelotrichales	Erysipelotrichaceae	Holdemanella
OTU_280	Firmicutes	Clostridia	Clostridiales	Lachnospiraceae	Clostridium XlVa
OTU_353	Firmicutes	Clostridia	Clostridiales	Ruminococcaceae	Hydrogenoanaerobacterium
OTU_271	Firmicutes	Clostridia	Clostridiales	Lachnospiraceae	Lachnospiracea_incertae_sedis
OTU_305	Firmicutes	Bacilli	Lactobacillales	Lactobacillaceae	Lactobacillus
OTU_317	Firmicutes	Clostridia	Clostridiales	Lachnospiraceae	Clostridium XlVa
OTU_241	Firmicutes	Clostridia	Clostridiales	Lachnospiraceae	Blautia
OTU_211	Bacteroidetes	Bacteroidia	Bacteroidales	Rikenellaceae	Alistipes
OTU_174	Firmicutes	Bacilli	Lactobacillales	Lactobacillaceae	Lactobacillus
OTU_214	Bacteroidetes	Bacteroidia	Bacteroidales	Marinilabiliaceae	Alkalitalea
OTU_285	Firmicutes	Clostridia	Clostridiales	Lachnospiraceae	Lachnospiracea_incertae_sedis
OTU_287	Firmicutes	Clostridia	Clostridiales	Lachnospiraceae	Clostridium XlVa
OTU_249	Firmicutes	Clostridia	Clostridiales	Ruminococcaceae	Hydrogenoanaerobacterium
OTU_189	Proteobacteria	Gammaproteobacteria	Enterobacteriales	Enterobacteriaceae	Pectobacterium
OTU_138	Firmicutes	Clostridia	Clostridiales	Lachnospiraceae	Fusicatenibacter
OTU_209	Firmicutes	Clostridia	Clostridiales	Lachnospiraceae	Ruminococcus2
OTU_293	Firmicutes	Clostridia	Clostridiales	Lachnospiraceae	Clostridium XlVa
OTU_148	Proteobacteria	Gammaproteobacteria	Enterobacteriales	Enterobacteriaceae	Pluralibacter
OTU_306	Firmicutes	Clostridia	Clostridiales	Lachnospiraceae	Lachnospiracea_incertae_sedis
OTU_307	Bacteroidetes	Bacteroidia	Bacteroidales	Prevotellaceae	Paraprevotella
OTU_221	Firmicutes	Clostridia	Clostridiales	Lachnospiraceae	Lachnospiracea_incertae_sedis
OTU_168	Firmicutes	Negativicutes	Selenomonadales	Veillonellaceae	Megasphaera
OTU_154	Firmicutes	Clostridia	Clostridiales	Lachnospiraceae	Fusicatenibacter
OTU_224	Firmicutes	Bacilli	Lactobacillales	Streptococcaceae	Streptococcus
OTU_338	Firmicutes	Clostridia	Clostridiales	Ruminococcaceae	Butyricicoccus
OTU_267	Firmicutes	Clostridia	Clostridiales	Lachnospiraceae	Clostridium XlVb
OTU_206	Actinobacteria	Actinobacteria	Coriobacteriales	Coriobacteriaceae	Collinsella
OTU_132	Firmicutes	Clostridia	Clostridiales	Lachnospiraceae	Roseburia
OTU_447	Firmicutes	Clostridia	Clostridiales	Lachnospiraceae	Fusicatenibacter
OTU_255	Firmicutes	Clostridia	Clostridiales	Lachnospiraceae	Clostridium XlVa
OTU_454	Firmicutes	Clostridia	Clostridiales	Lachnospiraceae	Robinsoniella
OTU_303	Firmicutes	Clostridia	Clostridiales	Ruminococcaceae	Subdoligranulum
OTU_232	Firmicutes	Clostridia	Clostridiales	Lachnospiraceae	Lachnospiracea_incertae_sedis
OTU_272	Firmicutes	Clostridia	Clostridiales	Ruminococcaceae	Faecalibacterium
OTU_277	Firmicutes	Clostridia	Clostridiales	Lachnospiraceae	Coprococcus
OTU_190	Firmicutes	Clostridia	Clostridiales	Ruminococcaceae	Flavonifractor
OTU_512	Firmicutes	Clostridia	Clostridiales	Lachnospiraceae	Lactonifactor
OTU_278	Firmicutes	Clostridia	Clostridiales	Lachnospiraceae	Clostridium XlVa
OTU_281	Firmicutes	Clostridia	Clostridiales	Clostridiaceae 1	Clostridium sensu stricto
OTU_171	Firmicutes	Clostridia	Clostridiales	Lachnospiraceae	Clostridium XlVa
OTU_157	Firmicutes	Clostridia	Clostridiales	Clostridiaceae 1	Clostridium sensu stricto
OTU_122	Firmicutes	Clostridia	Clostridiales	Lachnospiraceae	Clostridium XlVa
OTU_295	Firmicutes	Clostridia	Clostridiales	Lachnospiraceae	Coprococcus
OTU_191	Firmicutes	Bacilli	Lactobacillales	Lactobacillaceae	Lactobacillus
OTU_194	Firmicutes	Clostridia	Clostridiales	Peptostreptococcaceae	Clostridium XI
OTU_152	Firmicutes	Negativicutes	Selenomonadales	Acidaminococcaceae	Acidaminococcus
OTU_310	Firmicutes	Clostridia	Clostridiales	Lachnospiraceae	Clostridium XlVa
OTU_179	Firmicutes	Negativicutes	Selenomonadales	Acidaminococcaceae	Phascolarctobacterium
OTU_197	Firmicutes	Clostridia	Clostridiales	Ruminococcaceae	Butyricicoccus
OTU_163	Bacteroidetes	Bacteroidia	Bacteroidales	Bacteroidaceae	Bacteroides
OTU_289	Firmicutes	Clostridia	Clostridiales	Lachnospiraceae	Lachnospiracea_incertae_sedis
OTU_101	Bacteroidetes	Bacteroidia	Bacteroidales	Porphyromonadaceae	Parabacteroides
OTU_199	Bacteroidetes	Bacteroidia	Bacteroidales	Prevotellaceae	Prevotella
OTU_147	Firmicutes	Clostridia	Clostridiales	Lachnospiraceae	Hungatella
OTU_381	Firmicutes	Clostridia	Clostridiales	Lachnospiraceae	Lachnospiracea_incertae_sedis
OTU_144	Firmicutes	Bacilli	Lactobacillales	Lactobacillaceae	Lactobacillus
OTU_368	Firmicutes	Clostridia	Clostridiales	Lachnospiraceae	Coprococcus
OTU_156	Bacteroidetes	Bacteroidia	Bacteroidales	Bacteroidaceae	Bacteroides
OTU_230	Firmicutes	Clostridia	Clostridiales	Lachnospiraceae	Eisenbergiella
OTU_239	Firmicutes	Clostridia	Clostridiales	Clostridiaceae 1	Clostridium sensu stricto
OTU_165	Firmicutes	Clostridia	Clostridiales	Lachnospiraceae	Eisenbergiella
OTU_196	Firmicutes	Clostridia	Clostridiales	Lachnospiraceae	Dorea
OTU_188	Firmicutes	Clostridia	Clostridiales	Lachnospiraceae	Blautia
OTU_146	Firmicutes	Clostridia	Clostridiales	Lachnospiraceae	Clostridium XlVa
OTU_268	Bacteroidetes	Bacteroidia	Bacteroidales	Prevotellaceae	Prevotella
OTU_158	Firmicutes	Bacilli	Lactobacillales	Streptococcaceae	Streptococcus
OTU_218	Firmicutes	Clostridia	Clostridiales	Lachnospiraceae	Lachnospiracea_incertae_sedis
OTU_130	Firmicutes	Bacilli	Lactobacillales	Carnobacteriaceae	Granulicatella
OTU_192	Firmicutes	Bacilli	Lactobacillales	Streptococcaceae	Streptococcus
OTU_123	Bacteroidetes	Bacteroidia	Bacteroidales	Bacteroidaceae	Bacteroides
OTU_198	Firmicutes	Clostridia	Clostridiales	Clostridiaceae 1	Clostridium sensu stricto
OTU_166	Firmicutes	Clostridia	Clostridiales	Clostridiaceae 1	Clostridium sensu stricto
OTU_120	Firmicutes	Clostridia	Clostridiales	Lachnospiraceae	Roseburia
OTU_182	Firmicutes	Clostridia	Clostridiales	Clostridiaceae 1	Clostridium sensu stricto
OTU_109	Firmicutes	Clostridia	Clostridiales	Lachnospiraceae	Anaerostipes
OTU_76	Bacteroidetes	Bacteroidia	Bacteroidales	Bacteroidaceae	Bacteroides
OTU_128	Firmicutes	Clostridia	Clostridiales	Lachnospiraceae	Roseburia
OTU_150	Firmicutes	Clostridia	Clostridiales	Lachnospiraceae	Clostridium XlVa
OTU_177	Firmicutes	Bacilli	Lactobacillales	Streptococcaceae	Streptococcus
OTU_134	Bacteroidetes	Bacteroidia	Bacteroidales	Bacteroidaceae	Bacteroides
OTU_85	Firmicutes	Clostridia	Clostridiales	Lachnospiraceae	Fusicatenibacter
OTU_86	Bacteroidetes	Bacteroidia	Bacteroidales	Bacteroidaceae	Bacteroides
OTU_83	Firmicutes	Clostridia	Clostridiales	Lachnospiraceae	Fusicatenibacter
OTU_112	Firmicutes	Clostridia	Clostridiales	Lachnospiraceae	Roseburia
OTU_131	Firmicutes	Bacilli	Lactobacillales	Lactobacillaceae	Lactobacillus
OTU_183	Firmicutes	Clostridia	Clostridiales	Lachnospiraceae	Blautia
OTU_195	Firmicutes	Clostridia	Clostridiales	Lachnospiraceae	Lachnobacterium
OTU_233	Firmicutes	Clostridia	Clostridiales	Lachnospiraceae	Clostridium XlVa
OTU_89	Bacteroidetes	Bacteroidia	Bacteroidales	Porphyromonadaceae	Parabacteroides
OTU_94	Bacteroidetes	Bacteroidia	Bacteroidales	Bacteroidaceae	Bacteroides
OTU_82	Proteobacteria	Alphaproteobacteria	Rhizobiales	Bradyrhizobiaceae	Bradyrhizobium
OTU_95	Firmicutes	Clostridia	Clostridiales	Ruminococcaceae	Subdoligranulum
OTU_78	Bacteroidetes	Bacteroidia	Bacteroidales	Bacteroidaceae	Bacteroides
OTU_114	Firmicutes	Negativicutes	Selenomonadales	Veillonellaceae	Veillonella
OTU_143	Firmicutes	Clostridia	Clostridiales	Lachnospiraceae	Lachnospiracea_incertae_sedis
OTU_129	Firmicutes	Clostridia	Clostridiales	Peptostreptococcaceae	Romboutsia
OTU_105	Proteobacteria	Gammaproteobacteria	Enterobacteriales	Enterobacteriaceae	Salmonella
OTU_176	Firmicutes	Clostridia	Clostridiales	Lachnospiraceae	Blautia
OTU_282	Firmicutes	Clostridia	Clostridiales	Lachnospiraceae	Coprococcus
OTU_125	Firmicutes	Erysipelotrichia	Erysipelotrichales	Erysipelotrichaceae	Clostridium XVIII
OTU_167	Firmicutes	Clostridia	Clostridiales	Lachnospiraceae	Lachnospiracea_incertae_sedis
OTU_135	Firmicutes	Clostridia	Clostridiales	Lachnospiraceae	Lachnospiracea_incertae_sedis
OTU_97	Firmicutes	Clostridia	Clostridiales	Lachnospiraceae	Ruminococcus2
OTU_119	Bacteroidetes	Bacteroidia	Bacteroidales	Bacteroidaceae	Bacteroides
OTU_84	Firmicutes	Negativicutes	Selenomonadales	Veillonellaceae	Dialister
OTU_70	Firmicutes	Clostridia	Clostridiales	Lachnospiraceae	Ruminococcus2
OTU_117	Firmicutes	Erysipelotrichia	Erysipelotrichales	Erysipelotrichaceae	Clostridium XVIII
OTU_69	Bacteroidetes	Bacteroidia	Bacteroidales	Bacteroidaceae	Bacteroides
OTU_66	Firmicutes	Clostridia	Clostridiales	Peptostreptococcaceae	Romboutsia
OTU_91	Firmicutes	Clostridia	Clostridiales	Lachnospiraceae	Roseburia
OTU_63	Firmicutes	Clostridia	Clostridiales	Lachnospiraceae	Ruminococcus2
OTU_60	Firmicutes	Clostridia	Clostridiales	Lachnospiraceae	Anaerostipes
OTU_79	Firmicutes	Bacilli	Lactobacillales	Streptococcaceae	Streptococcus
OTU_77	Firmicutes	Clostridia	Clostridiales	Lachnospiraceae	Roseburia
OTU_170	Firmicutes	Clostridia	Clostridiales	Lachnospiraceae	Blautia
OTU_88	Bacteroidetes	Bacteroidia	Bacteroidales	Porphyromonadaceae	Parabacteroides
OTU_118	Firmicutes	Clostridia	Clostridiales	Lachnospiraceae	Hungatella
OTU_186	Firmicutes	Bacilli	Lactobacillales	Lactobacillaceae	Lactobacillus
OTU_96	Firmicutes	Clostridia	Clostridiales	Lachnospiraceae	Clostridium XlVa
OTU_52	Firmicutes	Bacilli	Lactobacillales	Enterococcaceae	Enterococcus
OTU_81	Firmicutes	Clostridia	Clostridiales	Lachnospiraceae	Roseburia
OTU_54	Firmicutes	Clostridia	Clostridiales	Lachnospiraceae	Ruminococcus2
OTU_61	Fusobacteria	Fusobacteriia	Fusobacteriales	Fusobacteriaceae	Fusobacterium
OTU_40	Proteobacteria	Gammaproteobacteria	Enterobacteriales	Enterobacteriaceae	Citrobacter
OTU_42	Firmicutes	Bacilli	Lactobacillales	Streptococcaceae	Streptococcus
OTU_43	Firmicutes	Clostridia	Clostridiales	Lachnospiraceae	Lachnospiracea_incertae_sedis
OTU_106	Firmicutes	Clostridia	Clostridiales	Lachnospiraceae	Dorea
OTU_47	Proteobacteria	Gammaproteobacteria	Pasteurellales	Pasteurellaceae	Haemophilus
OTU_39	Firmicutes	Erysipelotrichia	Erysipelotrichales	Erysipelotrichaceae	Clostridium XVIII
OTU_175	Firmicutes	Clostridia	Clostridiales	Ruminococcaceae	Faecalibacterium
OTU_55	Actinobacteria	Actinobacteria	Coriobacteriales	Coriobacteriaceae	Collinsella
OTU_48	Firmicutes	Clostridia	Clostridiales	Lachnospiraceae	Fusicatenibacter
OTU_36	Firmicutes	Negativicutes	Selenomonadales	Veillonellaceae	Veillonella
OTU_34	Firmicutes	Negativicutes	Selenomonadales	Veillonellaceae	Veillonella
OTU_57	Firmicutes	Clostridia	Clostridiales	Lachnospiraceae	Clostridium XlVa
OTU_37	Bacteroidetes	Bacteroidia	Bacteroidales	Bacteroidaceae	Bacteroides
OTU_51	Firmicutes	Clostridia	Clostridiales	Peptostreptococcaceae	Terrisporobacter
OTU_62	Firmicutes	Clostridia	Clostridiales	Lachnospiraceae	Clostridium XlVa
OTU_53	Firmicutes	Clostridia	Clostridiales	Ruminococcaceae	Ruminococcus
OTU_35	Firmicutes	Bacilli	Lactobacillales	Lactobacillaceae	Lactobacillus
OTU_28	Proteobacteria	Gammaproteobacteria	Enterobacteriales	Enterobacteriaceae	Escherichia/Shigella
OTU_41	Firmicutes	Clostridia	Clostridiales	Lachnospiraceae	Dorea
OTU_59	Firmicutes	Erysipelotrichia	Erysipelotrichales	Erysipelotrichaceae	Erysipelotrichaceae_incertae_sedis
OTU_67	Firmicutes	Clostridia	Clostridiales	Lachnospiraceae	Clostridium XlVa
OTU_18	Firmicutes	Clostridia	Clostridiales	Lachnospiraceae	Lachnospiracea_incertae_sedis
OTU_159	Firmicutes	Clostridia	Clostridiales	Lachnospiraceae	Blautia
OTU_24	Firmicutes	Bacilli	Lactobacillales	Streptococcaceae	Streptococcus
OTU_46	Bacteroidetes	Bacteroidia	Bacteroidales	Porphyromonadaceae	Parabacteroides
OTU_38	Firmicutes	Clostridia	Clostridiales	Peptostreptococcaceae	Intestinibacter
OTU_74	Firmicutes	Clostridia	Clostridiales	Lachnospiraceae	Roseburia
OTU_29	Bacteroidetes	Bacteroidia	Bacteroidales	Bacteroidaceae	Bacteroides
OTU_137	Firmicutes	Clostridia	Clostridiales	Ruminococcaceae	Faecalibacterium
OTU_31	Firmicutes	Clostridia	Clostridiales	Lachnospiraceae	Fusicatenibacter
OTU_100	Firmicutes	Clostridia	Clostridiales	Lachnospiraceae	Blautia
OTU_25	Firmicutes	Bacilli	Lactobacillales	Enterococcaceae	Enterococcus
OTU_30	Firmicutes	Bacilli	Lactobacillales	Streptococcaceae	Lactococcus
OTU_12	Proteobacteria	Gammaproteobacteria	Enterobacteriales	Enterobacteriaceae	Klebsiella
OTU_32	Firmicutes	Clostridia	Clostridiales	Lachnospiraceae	Ruminococcus2
OTU_44	Firmicutes	Negativicutes	Selenomonadales	Veillonellaceae	Veillonella
OTU_15	Firmicutes	Bacilli	Lactobacillales	Enterococcaceae	Enterococcus
OTU_26	Firmicutes	Negativicutes	Selenomonadales	Veillonellaceae	Veillonella
OTU_14	Firmicutes	Clostridia	Clostridiales	Lachnospiraceae	Anaerostipes
OTU_16	Firmicutes	Erysipelotrichia	Erysipelotrichales	Erysipelotrichaceae	Holdemanella
OTU_17	Bacteroidetes	Bacteroidia	Bacteroidales	Bacteroidaceae	Bacteroides
OTU_9	Proteobacteria	Gammaproteobacteria	Enterobacteriales	Enterobacteriaceae	Yokenella
OTU_27	Firmicutes	Clostridia	Clostridiales	Lachnospiraceae	Fusicatenibacter
OTU_13	Bacteroidetes	Bacteroidia	Bacteroidales	Bacteroidaceae	Bacteroides
OTU_19	Proteobacteria	Gammaproteobacteria	Enterobacteriales	Enterobacteriaceae	Pluralibacter
OTU_5	Bacteroidetes	Bacteroidia	Bacteroidales	Bacteroidaceae	Bacteroides
OTU_6	Firmicutes	Clostridia	Clostridiales	Lachnospiraceae	Lachnospiracea_incertae_sedis
OTU_7	Firmicutes	Bacilli	Lactobacillales	Streptococcaceae	Streptococcus
OTU_3	Bacteroidetes	Bacteroidia	Bacteroidales	Bacteroidaceae	Bacteroides
OTU_10	Firmicutes	Bacilli	Lactobacillales	Enterococcaceae	Enterococcus
OTU_8	Firmicutes	Clostridia	Clostridiales	Lachnospiraceae	Lachnospiracea_incertae_sedis
OTU_1	Firmicutes	Clostridia	Clostridiales	Lachnospiraceae	Lachnospiracea_incertae_sedis

## Sheet: Genera
List of genera to which OTUs were assigned
Phylum	Class	Order	Family	Genus
Bacteroidetes	Bacteroidia	Bacteroidales	Prevotellaceae	Unclass_Prevotellaceae
Proteobacteria	Gammaproteobacteria	Enterobacteriales	Enterobacteriaceae	Pluralibacter
Actinobacteria	Actinobacteria	Coriobacteriales	Coriobacteriaceae	Slackia
Proteobacteria	Gammaproteobacteria	Enterobacteriales	Enterobacteriaceae	Yokenella
Firmicutes	Bacilli	Bacillales	Staphylococcaceae	Staphylococcus
Actinobacteria	Actinobacteria	Actinomycetales	Micrococcaceae	Rothia
Actinobacteria	Actinobacteria	Coriobacteriales	Coriobacteriaceae	Unclass_Coriobacteriaceae
Firmicutes	Clostridia	Clostridiales	Catabacteriaceae	Catabacter
Proteobacteria	Betaproteobacteria	Neisseriales	Neisseriaceae	Neisseria
Firmicutes	Bacilli	Lactobacillales	Leuconostocaceae	Leuconostoc
Firmicutes	Clostridia	Clostridiales	Clostridiales_Incertae Sedis XI	Finegoldia
Firmicutes	Erysipelotrichia	Erysipelotrichales	Erysipelotrichaceae	Faecalitalea
Firmicutes	Clostridia	Clostridiales	Ruminococcaceae	Oscillibacter
Firmicutes	Bacilli	Bacillales	Bacillales_Incertae Sedis XI	Gemella
Firmicutes	Bacilli	Lactobacillales	Lactobacillaceae	Pediococcus
Proteobacteria	Betaproteobacteria	Burkholderiales	Sutterellaceae	Sutterella
Proteobacteria	Gammaproteobacteria	Enterobacteriales	Enterobacteriaceae	Proteus
Actinobacteria	Actinobacteria	Coriobacteriales	Coriobacteriaceae	Eggerthella
Firmicutes	Erysipelotrichia	Erysipelotrichales	Erysipelotrichaceae	Holdemania
Firmicutes	Erysipelotrichia	Erysipelotrichales	Erysipelotrichaceae	Coprobacillus
Proteobacteria	Alphaproteobacteria	Unclass_Alphaproteobacteria	Unclass_Alphaproteobacteria	Unclass_Alphaproteobacteria
Bacteroidetes	Bacteroidia	Bacteroidales	Porphyromonadaceae	Odoribacter
Actinobacteria	Actinobacteria	Actinomycetales	Propionibacteriaceae	Propionibacterium
Firmicutes	Negativicutes	Selenomonadales	Veillonellaceae	Megamonas
Bacteroidetes	Bacteroidia	Bacteroidales	Porphyromonadaceae	Dysgonomonas
Firmicutes	Erysipelotrichia	Erysipelotrichales	Erysipelotrichaceae	Turicibacter
Proteobacteria	Betaproteobacteria	Burkholderiales	Sutterellaceae	Parasutterella
Firmicutes	Clostridia	Clostridiales	Clostridiales_Incertae Sedis XIII	Unclass_Clostridiales_Incertae Sedis XIII
Firmicutes	Clostridia	Clostridiales	Ruminococcaceae	Subdoligranulum
Proteobacteria	Gammaproteobacteria	Enterobacteriales	Enterobacteriaceae	Escherichia/Shigella
Bacteroidetes	Bacteroidia	Bacteroidales	Porphyromonadaceae	Barnesiella
Bacteroidetes	Bacteroidia	Bacteroidales	Unclass_Bacteroidales	Unclass_Bacteroidales
Firmicutes	Negativicutes	Selenomonadales	Veillonellaceae	Megasphaera
Bacteroidetes	Bacteroidia	Bacteroidales	Prevotellaceae	Paraprevotella
Firmicutes	Clostridia	Clostridiales	Lachnospiraceae	Eisenbergiella
Firmicutes	Clostridia	Clostridiales	Peptostreptococcaceae	Clostridium XI
Firmicutes	Clostridia	Clostridiales	Ruminococcaceae	Flavonifractor
Firmicutes	Clostridia	Clostridiales	Lachnospiraceae	Clostridium XlVb
Firmicutes	Negativicutes	Selenomonadales	Acidaminococcaceae	Acidaminococcus
Firmicutes	Unclass_Firmicutes	Unclass_Firmicutes	Unclass_Firmicutes	Unclass_Firmicutes
Proteobacteria	Alphaproteobacteria	Caulobacterales	Caulobacteraceae	Brevundimonas
Firmicutes	Negativicutes	Selenomonadales	Acidaminococcaceae	Phascolarctobacterium
Firmicutes	Clostridia	Clostridiales	Peptostreptococcaceae	Romboutsia
Firmicutes	Clostridia	Clostridiales	Ruminococcaceae	Butyricicoccus
Proteobacteria	Alphaproteobacteria	Rhizobiales	Bradyrhizobiaceae	Unclass_Bradyrhizobiaceae
Firmicutes	Clostridia	Clostridiales	Lachnospiraceae	Coprococcus
Firmicutes	Bacilli	Lactobacillales	Carnobacteriaceae	Granulicatella
Actinobacteria	Actinobacteria	Actinomycetales	Actinomycetaceae	Actinomyces
Bacteroidetes	Bacteroidia	Bacteroidales	Prevotellaceae	Prevotella
Actinobacteria	Actinobacteria	Bifidobacteriales	Bifidobacteriaceae	Bifidobacterium
Unclass_Bacteria	Unclass_Bacteria	Unclass_Bacteria	Unclass_Bacteria	Unclass_Bacteria
Bacteroidetes	Bacteroidia	Bacteroidales	Rikenellaceae	Alistipes
Firmicutes	Clostridia	Clostridiales	Clostridiaceae 1	Unclass_Clostridiaceae 1
Firmicutes	Negativicutes	Selenomonadales	Veillonellaceae	Dialister
Firmicutes	Erysipelotrichia	Erysipelotrichales	Erysipelotrichaceae	Unclass_Erysipelotrichaceae
Proteobacteria	Gammaproteobacteria	Enterobacteriales	Enterobacteriaceae	Citrobacter
Proteobacteria	Gammaproteobacteria	Pasteurellales	Pasteurellaceae	Haemophilus
Firmicutes	Clostridia	Clostridiales	Clostridiaceae 1	Clostridium sensu stricto
Fusobacteria	Fusobacteriia	Fusobacteriales	Fusobacteriaceae	Fusobacterium
Firmicutes	Clostridia	Clostridiales	Peptostreptococcaceae	Terrisporobacter
Firmicutes	Clostridia	Clostridiales	Lachnospiraceae	Dorea
Firmicutes	Clostridia	Clostridiales	Ruminococcaceae	Unclass_Ruminococcaceae
Firmicutes	Clostridia	Clostridiales	Unclass_Clostridiales	Unclass_Clostridiales
Actinobacteria	Actinobacteria	Coriobacteriales	Coriobacteriaceae	Collinsella
Firmicutes	Erysipelotrichia	Erysipelotrichales	Erysipelotrichaceae	Clostridium XVIII
Firmicutes	Clostridia	Clostridiales	Ruminococcaceae	Ruminococcus
Firmicutes	Negativicutes	Selenomonadales	Veillonellaceae	Unclass_Veillonellaceae
Firmicutes	Erysipelotrichia	Erysipelotrichales	Erysipelotrichaceae	Erysipelotrichaceae_incertae_sedis
Firmicutes	Erysipelotrichia	Erysipelotrichales	Erysipelotrichaceae	Holdemanella
Firmicutes	Bacilli	Lactobacillales	Streptococcaceae	Lactococcus
Firmicutes	Bacilli	Lactobacillales	Lactobacillaceae	Lactobacillus
Firmicutes	Clostridia	Clostridiales	Lachnospiraceae	Clostridium XlVa
Firmicutes	Clostridia	Clostridiales	Peptostreptococcaceae	Unclass_Peptostreptococcaceae
Bacteroidetes	Bacteroidia	Bacteroidales	Porphyromonadaceae	Parabacteroides
Firmicutes	Clostridia	Clostridiales	Ruminococcaceae	Faecalibacterium
Firmicutes	Clostridia	Clostridiales	Lachnospiraceae	Ruminococcus2
Firmicutes	Clostridia	Clostridiales	Lachnospiraceae	Anaerostipes
Firmicutes	Clostridia	Clostridiales	Lachnospiraceae	Blautia
Firmicutes	Clostridia	Clostridiales	Lachnospiraceae	Roseburia
Firmicutes	Negativicutes	Selenomonadales	Veillonellaceae	Veillonella
Firmicutes	Clostridia	Clostridiales	Lachnospiraceae	Fusicatenibacter
Firmicutes	Bacilli	Lactobacillales	Enterococcaceae	Enterococcus
Firmicutes	Bacilli	Lactobacillales	Streptococcaceae	Streptococcus
Proteobacteria	Gammaproteobacteria	Enterobacteriales	Enterobacteriaceae	Unclass_Enterobacteriaceae
Firmicutes	Clostridia	Clostridiales	Lachnospiraceae	Unclass_Lachnospiraceae
Firmicutes	Clostridia	Clostridiales	Lachnospiraceae	Lachnospiracea_incertae_sedis
Bacteroidetes	Bacteroidia	Bacteroidales	Bacteroidaceae	Bacteroides
